# Supplementary material for: Reprocessing 16S rRNA Gene Amplicon Sequencing Studies: (Meta)Data Issues, Robustness, and Reproducibility
Source: Front Cell Infect Microbiol. 2021 Oct 21;11:720637. doi: 10.3389/fcimb.2021.720637 (PMC8566820; doi:10.3389/fcimb.2021.720637)
Supplement: Supplementary file 2 [file Table_2.xlsx]

## Sheet: Sheet1
Pipelines	Datasets	Total nr of input reads	Total nr merged	Total after QF	Total unique reads (minsize=1)	Total unique reads (minsize=2)	Total unique reads (minsize=8)	Chimeras (unique reads)	Total removed chimeras (inflated)	Nr of OTUs	Total reads mapped to OTU table	Total mapped to OTUs (non-bacterial sequences removed)	Percentage of mapped reads (past QF)	Percentage of mapped reads (input)
VSEARCH	1	3735277	3248033	3014849	333280	140840	19431	48899	262751	2826	2870048		95.1971	76.8363
USEARCH	1	3735277	3564312	3175684	352347	148417	20555	52585	218963	1604	2955823		93.0767	79.1326
UNOISE3	1	3735277	3564312	3175684	352347	148417	20555	4544	147219	1954	3019386		95.0783	80.8343
mothur	1	3735277	3735277	3069448	159264	60283	8176	86517	359095	15194	2708630		88.2449	72.5148
VSEARCH	2	5342092	4655377	3837247	365399	91718	21301	19228	194511	1394	3680040		95.9031	68.8876
USEARCH	2	5342092	4645125	3836977	365434	91690	21284	25323	204825	1081	3612527		94.1503	67.6238
UNOISE3	2	5342092	4645125	3836977	365434	91690	21284	3114	134918	1777	3711302		96.7246	69.4728
mothur	2	5342092	5342092	4425016	205255	22711	7060	72864	345133	19265	4063399		91.8279	76.0638
VSEARCH	3	15612957	11527706	9656720	620017	240988	44126	56121	521146	1494	9403218		97.3749	60.227
USEARCH	3	15612957	14766036	11457461	745365	298857	51936	90257	580850	809	10947608		95.55	70.1187
UNOISE3	3	15612957	14766036	11457461	745365	298857	51936	5891	447120	788	11148598		97.3043	71.4061
mothur (minsize2)	3	15612957	15612957	11890821	432259	114430	14129	58482	781082	2700	11109458		93.4289	71.1554
mothur (cluster.split)	3	15612957	15612957	12208650	432259	114430	14129	150293	872420	43854	11335909		92.8515	72.6058
VSEARCH	4	5691495	5099233	3887511	278864	84300	16135	5035	34124	3012	3866976	2318077	59.6288	40.7288
USEARCH	4	5691495	5129602	3889998	279434	84401	16146	5944	34672	2778	3861121	2313608	59.4758	40.6503
UNOISE3	4	5691495	5129602	3889998	279434	84401	16146	473	15212	1682	3858043	2309751	59.3767	40.5825
mothur (minsize2)	4	5691495	5691495	4456776	444989	21091	4358	3647	47576	3225	2667044	2667044	59.8425	46.8602
VSEARCH	5	10412986	10412986	7337944	458423	132662	30315	40196	416148	2353	7022819		95.7055	67.4429
USEARCH	5	10412986	10412986	7337944	458423	132662	30315	40752	341222	2029	6980845		95.1335	67.0398
UNOISE3	5	10412986	10412986	7337944	458423	132662	30315	7546	263000	2123	7061890		96.238	67.8181
mothur	5	10412986	10412986	7337416	227850	50611	13013	144922	543876	12055	6791274		92.5568	65.2193
Percentage of mapped reads (past QF): Total mapped to OTU table/Total reads after QF
Percentage of mapped reads (input): Total mapped to OTU table/Total nr of input sequences
Reads of the datasets 3 and 4 cannot be clustered into OTUs using mothur within our compute servers (64Gb RAM, 16 core CPU: E5-2650 v2 2.60 GHz) for 5 days due to many singletons in both dataset 3 and dataset 4 .
Therefore, for dataset 3 and dataset 4, these singleton reads were removed with split.abund (cutoff=1). Moreover, for dataset 3 cluster.split (taxlevel=2, cutoff=0.03) was used to generate an OTU table.
In the dataset 4, mothur removed non-bacterial reads (chloroplast, mitochondria, unknown, archaea, eukaryota) with the classify.seqs and remove.lineage commands and about 40% sequences were removed.
Thus, when we compared the results of different pipelines in the dataset 4, these non-bacterial reads also were removed in the other three pipelines.
In the SRA data of dataset 5, the reads were already merged by the author before submission. Thus, we had to use these merged reads as input.
For mothur, we reverse complemented these and used these as reverse reads and used VSEARCH to quality filter before merging these reads in mothur.
